# Supplementary material for: High-density genetic mapping of a major QTL for resistance to multiple races of loose smut in a tetraploid wheat cross
Source: PLoS One. 2018 Feb 27;13(2):e0192261. doi: 10.1371/journal.pone.0192261 (PMC5828438; doi:10.1371/journal.pone.0192261)
Supplement: S2 Table — (XLSX) [file pone.0192261.s004.xlsx]

## Sheet: S2 Table
S2 Table. Complete Genetic linkage map of SNP and SSR markers and their positions (cM) for the 14 Strongfield/Blackbird chromosomes
Chromosome	Marker name	Position (cM)
1A	gdm33	0
1A	tplb0029f21_174	1.2
1A	BobWhite_c1361_1187	1.2
1A	BobWhite_c4246_292	1.2
1A	BS00000713_51	1.2
1A	BS00009423_51	1.2
1A	BS00012321_51	1.2
1A	BS00023176_51	1.2
1A	BS00090003_51	1.2
1A	Excalibur_c11689_478	1.2
1A	GENE-0014_262	1.2
1A	GENE-0014_317	1.2
1A	GENE-3954_370	1.2
1A	RAC875_c20883_801	1.2
1A	RAC875_c42700_264	1.2
1A	RAC875_c95364_59	1.2
1A	Tdurum_contig75952_351	1.2
1A	tplb0028p02_562	1.2
1A	BobWhite_c4246_367	1.2
1A	BS00014831_51	1.2
1A	BS00033749_51	1.2
1A	BS00033750_51	1.2
1A	BS00064204_51	1.2
1A	BS00096054_51	1.2
1A	Kukri_c1818_2671	1.2
1A	Kukri_rep_c68121_997	1.2
1A	RAC875_rep_c105697_366	1.2
1A	RFL_Contig3481_1669	1.2
1A	Tdurum_contig44888_837	1.2
1A	Excalibur_c15165_367	1.2
1A	Excalibur_c35316_154	1.2
1A	Excalibur_c44612_474	1.2
1A	Excalibur_c58555_110	1.2
1A	Excalibur_c9509_1180	1.2
1A	Excalibur_rep_c70751_58	1.2
1A	IAAV3919	1.2
1A	IAAV5306	1.2
1A	IACX11116	1.2
1A	Kukri_c1818_2380	1.2
1A	Kukri_c2408_857	1.2
1A	RFL_Contig2831_1012	1.2
1A	tplb0025b13_150	1.2
1A	tplb0025b13_2372	1.2
1A	tplb0025b13_2879	1.2
1A	wsnp_Ex_c10657_17376448	1.2
1A	wsnp_Ku_c1818_3557408	1.2
1A	wsnp_Ra_c11211_18227610	1.2
1A	Kukri_c7192_1128	1.2
1A	BS00010488_51	1.2
1A	BS00022677_51	1.2
1A	Excalibur_c21898_153	1.2
1A	cfa2153	4.1
1A	Excalibur_c87411_54	5.3
1A	Tdurum_contig46733_6628	5.3
1A	Tdurum_contig43475_155	5.3
1A	Tdurum_contig26201_77	5.3
1A	BS00080187_51	6.4
1A	Excalibur_c5139_150	7.5
1A	RAC875_c1710_376	8.7
1A	BobWhite_c39996_85	9.8
1A	BobWhite_rep_c52088_322	9.8
1A	Kukri_c32052_171	9.8
1A	Kukri_c54157_348	9.8
1A	Excalibur_c17152_454	9.8
1A	BS00081729_51	9.8
1A	Excalibur_c17152_852	9.8
1A	Kukri_c54157_315	9.8
1A	Kukri_s105761_144	9.8
1A	Tdurum_contig42479_2158	9.8
1A	RAC875_rep_c116934_270	9.8
1A	RAC875_rep_c105796_519	9.8
1A	RAC875_c5831_1486	11.1
1A	BS00010267_51	12.3
1A	CAP11_c2581_302	12.3
1A	CAP8_c2448_355	12.3
1A	Excalibur_c21298_515	12.3
1A	Excalibur_c29380_255	12.3
1A	Excalibur_c9196_313	12.3
1A	Kukri_c1977_1940	12.3
1A	RAC875_c63624_1002	12.3
1A	RAC875_c75971_295	12.3
1A	Tdurum_contig43943_1165	12.3
1A	Tdurum_contig46413_680	12.3
1A	Tdurum_contig46413_779	12.3
1A	Tdurum_contig56871_696	12.3
1A	Tdurum_contig43943_56	12.3
1A	cfd15	12.3
1A	BobWhite_c18592_327	13.5
1A	BobWhite_c6558_234	13.5
1A	BS00022701_51	13.5
1A	BS00083340_51	13.5
1A	Kukri_c5715_141	13.5
1A	RAC875_c16352_326	13.5
1A	RAC875_c22821_542	13.5
1A	RAC875_c34888_65	13.5
1A	RAC875_c57939_175	13.5
1A	RAC875_c57939_78	13.5
1A	wsnp_Ex_c38203_45790396	13.5
1A	RAC875_c97040_104	13.5
1A	Excalibur_c101903_902	16.9
1A	Kukri_rep_c113971_162	16.9
1A	RAC875_c13855_882	16.9
1A	Excalibur_c25891_1402	16.9
1A	Tdurum_contig42479_3110	16.9
1A	wsnp_Ex_c1137_2183772	16.9
1A	RAC875_c20875_753	16.9
1A	RAC875_c50463_808	16.9
1A	BS00012052_51	18
1A	Kukri_c37592_531	18
1A	wsnp_Ex_c7252_12452995	18
1A	Tdurum_contig75476_721	18
1A	Tdurum_contig75476_167	18
1A	IAAV3809	18
1A	Excalibur_c20777_428	18
1A	Excalibur_c20777_315	18
1A	CAP7_c1645_359	18
1A	tplb0036l23_696	18
1A	tplb0036l23_243	18
1A	RFL_Contig1118_65	18
1A	RFL_Contig1118_1073	18
1A	RAC875_c85031_525	18
1A	IACX6155	18
1A	IAAV7856	18
1A	BS00110358_51	18
1A	BS00098484_51	18
1A	BobWhite_c1265_247	18
1A	BS00066253_51	18
1A	wsnp_BF200531A_Ta_2_1	20.2
1A	cfa2158b	23.7
1A	BS00039749_51	27.1
1A	BS00004033_51	29.4
1A	RAC875_c2654_1817	29.4
1A	Excalibur_rep_c96154_147	29.4
1A	Tdurum_contig9874_547	29.4
1A	TA005995-0488	29.4
1A	RAC875_c13012_1598	29.4
1A	D_contig94337_140	29.4
1A	wsnp_Ex_c64327_63176640	29.4
1A	RAC875_c64603_663	29.4
1A	RAC875_c56994_301	29.4
1A	RAC875_c37934_285	29.4
1A	Kukri_rep_c81545_195	29.4
1A	Kukri_rep_c72397_600	29.4
1A	Kukri_c24144_1568	29.4
1A	GENE-0249_161	29.4
1A	GENE-0249_122	29.4
1A	Excalibur_rep_c92985_618	29.4
1A	Excalibur_rep_c92985_510	29.4
1A	Excalibur_c81545_101	29.4
1A	Excalibur_c22642_90	29.4
1A	Excalibur_c18694_273	29.4
1A	Excalibur_c110483_103	29.4
1A	Ex_c3941_906	29.4
1A	BS00065419_51	29.4
1A	BS00064608_51	29.4
1A	wmc24	35.3
1A	Kukri_c13136_1363	35.3
1A	wsnp_Ku_c10239_16988077	35.3
1A	wsnp_JD_c9290_10155594	35.3
1A	wsnp_Ex_c5323_9408829	35.3
1A	wsnp_Ex_c10783_17555091	35.3
1A	wsnp_Ex_c10783_17554146	35.3
1A	RAC875_c14926_589	35.3
1A	Kukri_c7436_2259	35.3
1A	Kukri_c16098_95	35.3
1A	Kukri_c13593_203	35.3
1A	Excalibur_c7026_2635	35.3
1A	Excalibur_c11941_612	35.3
1A	CAP7_c4833_141	35.3
1A	BobWhite_c48591_394	35.3
1A	BobWhite_c4384_262	35.3
1A	BobWhite_c4328_1345	35.3
1A	Kukri_rep_c102900_1715	38.9
1A	BS00084022_51	42.3
1A	BS00031417_51	42.3
1A	BobWhite_c4499_153	42.3
1A	Tdurum_contig50355_685	44.6
1A	Tdurum_contig50355_269	44.6
1A	Tdurum_contig29280_216	45.7
1A	barc119a	46.8
1A	Tdurum_contig34019_260	50.2
1A	Tdurum_contig56382_747	50.2
1A	Excalibur_c7237_1208	50.2
1A	Excalibur_c7237_1084	50.2
1A	RAC875_c89908_105	51.4
1A	RFL_Contig5090_1510	52.5
1A	IAAV5652	52.5
1A	Excalibur_c75270_566	52.5
1A	BS00012210_51	52.5
1A	BS00096724_51	53.6
1A	BS00022885_51	53.6
1A	Excalibur_c65961_156	54.7
1A	RAC875_c42365_61	55.8
1A	RAC875_c42365_265	55.8
1A	RAC875_c17283_453	55.8
1A	BobWhite_c4646_119	55.8
1A	wsnp_Ex_c12117_19381493	55.8
1A	wsnp_Ex_c12117_19381492	55.8
1A	Ra_c56967_900	55.8
1A	IACX5982	55.8
1A	wsnp_Ex_c24686_33942264	57
1A	wsnp_Ex_c24686_33941368	57
1A	wsnp_Ex_c2181_4089788	57
1A	wsnp_Ex_c2181_4089639	57
1A	RAC875_c37183_331	57
1A	BobWhite_c27577_234	57
1A	IAAV4243	57
1A	Ex_c68770_506	57
1A	wmc333	58.1
1A	wmc469	58.1
1A	BS00066549_51	58.1
1A	wmc183a	58.1
1A	cfd59b	58.1
1A	wsnp_Ex_c6278_10941843	58.1
1A	Excalibur_c27500_469	58.1
1A	gwm164	58.1
1A	wsnp_Ex_c11697_18821490	58.1
1A	wsnp_Ra_rep_c105422_89367749	58.1
1A	wsnp_Ra_c6474_11298858	58.1
1A	wsnp_Ra_c6474_11298812	58.1
1A	wsnp_Ex_rep_c67763_66441222	58.1
1A	wsnp_Ex_rep_c66382_64577768	58.1
1A	wsnp_Ex_c759_1493846	58.1
1A	wsnp_Ex_c6826_11774795	58.1
1A	wsnp_Ex_c39661_46902689	58.1
1A	wsnp_Ex_c3142_5808713	58.1
1A	wsnp_Ex_c3142_5808220	58.1
1A	wsnp_Ex_c28165_37310070	58.1
1A	wsnp_Ex_c26098_35349905	58.1
1A	wsnp_Ex_c13724_21535046	58.1
1A	wsnp_BE518393A_Td_2_3	58.1
1A	TA005710-0827	58.1
1A	RFL_Contig5699_1155	58.1
1A	RAC875_rep_c85118_294	58.1
1A	RAC875_rep_c72774_131	58.1
1A	RAC875_c1080_523	58.1
1A	Ra_c11042_1500	58.1
1A	Kukri_c6106_470	58.1
1A	Kukri_c50414_251	58.1
1A	Kukri_c31093_387	58.1
1A	Ku_c2898_1284	58.1
1A	Ku_c2898_1247	58.1
1A	Ku_c2742_638	58.1
1A	IAAV5756	58.1
1A	IAAV3846	58.1
1A	GENE-0379_108	58.1
1A	GENE-0287_28	58.1
1A	GENE-0040_121	58.1
1A	Excalibur_rep_c112996_167	58.1
1A	Excalibur_c7692_139	58.1
1A	Excalibur_c62832_446	58.1
1A	Excalibur_c6255_1119	58.1
1A	Excalibur_c57766_92	58.1
1A	Excalibur_c15060_507	58.1
1A	Ex_c801_555	58.1
1A	Ex_c759_2378	58.1
1A	Ex_c14515_220	58.1
1A	Ex_c14515_218	58.1
1A	BS00084428_51	58.1
1A	BS00077504_51	58.1
1A	BS00067330_51	58.1
1A	BS00062969_51	58.1
1A	BS00062965_51	58.1
1A	BS00048887_51	58.1
1A	BS00022207_51	58.1
1A	BS00021895_51	58.1
1A	BS00021730_51	58.1
1A	BobWhite_c40914_538	58.1
1A	BobWhite_c22256_79	58.1
1A	wmc826b	58.1
1A	Tdurum_contig28369_190	58.1
1A	wsnp_RFL_Contig2185_1520256	58.1
1A	wsnp_Ku_rep_c107796_93118214	58.1
1A	wsnp_Ex_rep_c103028_88077819	58.1
1A	wsnp_Ex_c48375_53299028	58.1
1A	wsnp_Ex_c31525_40302140	58.1
1A	wsnp_Ex_c12101_19360213	58.1
1A	wsnp_Ex_c111741_93530669	58.1
1A	wsnp_BF478737A_Ta_2_1	58.1
1A	RAC875_c19348_713	58.1
1A	Ra_c5696_1556	58.1
1A	Ra_c4140_287	58.1
1A	Kukri_c48434_88	58.1
1A	Kukri_c4099_321	58.1
1A	Kukri_c24897_140	58.1
1A	IAAV814	58.1
1A	IAAV3306	58.1
1A	IAAV1463	58.1
1A	Ex_c60135_528	58.1
1A	BobWhite_c34661_208	58.1
1A	Tdurum_contig30751_333	60.7
1A	wsnp_Ra_c41581_48764320	60.7
1A	wsnp_Ra_c34203_42948357	60.7
1A	wsnp_Ex_c15188_23387523	60.7
1A	wsnp_CAP11_c1029_611774	60.7
1A	Tdurum_contig81558_113	60.7
1A	Tdurum_contig72192_260	60.7
1A	RFL_Contig5450_993	60.7
1A	RAC875_rep_c105092_114	60.7
1A	Ra_c26970_1740	60.7
1A	Kukri_c362_91	60.7
1A	Kukri_c362_151	60.7
1A	Kukri_c27717_316	60.7
1A	IACX8300	60.7
1A	Excalibur_s107771_77	60.7
1A	Excalibur_rep_c88290_94	60.7
1A	Excalibur_c37474_242	60.7
1A	Excalibur_c37474_179	60.7
1A	Excalibur_c20133_87	60.7
1A	BS00102492_51	60.7
1A	BS00085851_51	60.7
1A	BS00064679_51	60.7
1A	BS00037255_51	60.7
1A	BS00022201_51	60.7
1A	BS00011835_51	60.7
1A	BS00009866_51	60.7
1A	Tdurum_contig54929_517	61.8
1A	wsnp_Ku_c17726_26872129	61.8
1A	wsnp_Ex_rep_c105541_89932598	61.8
1A	wsnp_Ex_c5634_9907829	61.8
1A	wsnp_Ex_c5634_9906981	61.8
1A	wsnp_Ex_c44049_50205904	61.8
1A	wsnp_Ex_c44049_50205614	61.8
1A	wsnp_Ex_c44049_50205457	61.8
1A	wsnp_Ex_c34821_43076533	61.8
1A	RAC875_rep_c111214_304	61.8
1A	RAC875_c60610_118	61.8
1A	RAC875_c43011_95	61.8
1A	Ra_c272_1632	61.8
1A	Kukri_c32885_145	61.8
1A	Kukri_c32774_463	61.8
1A	Kukri_c25839_487	61.8
1A	Excalibur_rep_c110450_286	61.8
1A	Excalibur_c22728_610	61.8
1A	Excalibur_c15098_591	61.8
1A	Excalibur_c13058_241	61.8
1A	Excalibur_c11273_284	61.8
1A	BS00064357_51	61.8
1A	Tdurum_contig50221_210	63
1A	wsnp_Ex_c3906_7086162	63
1A	RAC875_c39125_365	63
1A	Excalibur_c44697_74	63
1A	IACX4168	63
1A	barc28	63
1A	wsnp_Ex_c3986_7217641	63
1A	Kukri_rep_c106037_96	63
1A	RAC875_c64492_198	63
1A	GENE-0486_187	63
1A	Ex_c14361_506	63
1A	wsnp_Ex_c41969_48673442	63
1A	Tdurum_contig81875_184	63
1A	Tdurum_contig81875_148	63
1A	Tdurum_contig19658_147	63
1A	Tdurum_contig10964_143	63
1A	TA003238-0490	63
1A	RFL_Contig3715_263	63
1A	RAC875_c9833_297	63
1A	Ra_c68984_1882	63
1A	Kukri_c8397_524	63
1A	Kukri_c8332_120	63
1A	Kukri_c48690_148	63
1A	IACX592	63
1A	Excalibur_c59894_97	63
1A	Excalibur_c49588_76	63
1A	Excalibur_c15013_208	63
1A	D_GDS7LZN02GQ7FT_204	63
1A	wsnp_Ra_c4481_8119609	63
1A	wsnp_Ra_c24776_34331660	63
1A	wsnp_Ku_c47386_53862969	63
1A	wsnp_Ku_c4413_8008008	63
1A	wsnp_Ku_c37925_46679146	63
1A	wsnp_Ku_c37925_46678703	63
1A	wsnp_Ex_rep_c66562_64849366	63
1A	wsnp_Ex_rep_c103087_88124573	63
1A	wsnp_Ex_rep_c103087_88123733	63
1A	wsnp_Ex_c6817_11762714	63
1A	wsnp_Ex_c6817_11761300	63
1A	wsnp_Ex_c5543_9763520	63
1A	wsnp_Ex_c3565_6521098	63
1A	wsnp_Ex_c3565_6520901	63
1A	wsnp_Ex_c35563_43690084	63
1A	wsnp_Ex_c25628_34888439	63
1A	wsnp_Ex_c25628_34888253	63
1A	wsnp_Ex_c10100_16600633	63
1A	wsnp_BE403956A_Ta_2_3	63
1A	Tdurum_contig62552_256	63
1A	TA016013-1040	63
1A	TA001772-0625	63
1A	RFL_Contig345_777	63
1A	RAC875_c87890_234	63
1A	RAC875_c86680_391	63
1A	RAC875_c6664_63	63
1A	RAC875_c31168_238	63
1A	RAC875_c25799_457	63
1A	RAC875_c24560_604	63
1A	RAC875_c23442_221	63
1A	RAC875_c15426_1713	63
1A	RAC875_c12808_182	63
1A	RAC875_c105730_397	63
1A	RAC875_c10400_791	63
1A	Ra_c54249_1031	63
1A	Kukri_rep_c115954_137	63
1A	Kukri_c61766_907	63
1A	Kukri_c3582_87	63
1A	Kukri_c29668_338	63
1A	Kukri_c19389_97	63
1A	Kukri_c12165_1148	63
1A	Ku_c23960_333	63
1A	JD_c17158_393	63
1A	Jagger_c1403_60	63
1A	IACX293	63
1A	IAAV9050	63
1A	IAAV7929	63
1A	IAAV5939	63
1A	GENE-0505_148	63
1A	GENE-0235_245	63
1A	GENE-0112_64	63
1A	GENE-0053_224	63
1A	Excalibur_rep_c113303_500	63
1A	Excalibur_rep_c107144_405	63
1A	Excalibur_c3565_2673	63
1A	Excalibur_c16292_1338	63
1A	Ex_c81067_195	63
1A	Ex_c4121_1205	63
1A	Ex_c28144_1843	63
1A	Ex_c25689_1606	63
1A	Ex_c25689_1603	63
1A	Ex_c12584_2014	63
1A	CAP8_c4897_397	63
1A	BS00110766_51	63
1A	BS00094681_51	63
1A	BS00077199_51	63
1A	BS00068358_51	63
1A	BS00065146_51	63
1A	BS00016654_51	63
1A	BobWhite_c4942_140	63
1A	BobWhite_c37802_547	63
1A	BobWhite_c12841_56	63
1A	cfa2135	63
1A	RAC875_rep_c71967_282	63
1A	wsnp_BF482891A_Ta_2_2	63
1A	RAC875_c38417_246	63
1A	IACX2325	63
1A	CAP8_rep_c7560_159	63
1A	CAP8_c2843_226	63
1A	CAP11_c6014_160	63
1A	BobWhite_c1488_504	63
1A	wsnp_Ra_rep_c74936_72685894	63
1A	wsnp_Ra_c6182_10833256	63
1A	wsnp_Ra_c18045_27024765	63
1A	wsnp_Ku_c67495_66513940	63
1A	wsnp_Ku_c3844_7053669	63
1A	wsnp_Ku_c18611_27943266	63
1A	wsnp_JD_c40990_29127031	63
1A	wsnp_JD_c24506_20670773	63
1A	wsnp_Ex_rep_c101746_87053634	63
1A	wsnp_Ex_c8885_14842394	63
1A	wsnp_Ex_c3572_6531810	63
1A	wsnp_Ex_c34260_42602746	63
1A	wsnp_Ex_c34260_42602649	63
1A	wsnp_Ex_c33831_42253707	63
1A	wsnp_Ex_c21592_30743815	63
1A	wsnp_Ex_c21592_30743513	63
1A	wsnp_Ex_c1374_2630830	63
1A	wsnp_Ex_c12352_19708127	63
1A	Tdurum_contig10996_2485	63
1A	TA013367-0455	63
1A	TA003542-0511	63
1A	RAC875_c8515_653	63
1A	RAC875_c6338_1887	63
1A	RAC875_c55052_604	63
1A	RAC875_c33300_141	63
1A	RAC875_c18539_1159	63
1A	RAC875_c15998_53	63
1A	RAC875_c10506_434	63
1A	Kukri_rep_c106359_124	63
1A	Kukri_rep_c103147_745	63
1A	Kukri_rep_c101316_375	63
1A	Kukri_c47825_138	63
1A	Kukri_c43730_841	63
1A	Ku_c6979_182	63
1A	GENE-0126_140	63
1A	Excalibur_rep_c86757_244	63
1A	Excalibur_rep_c68424_255	63
1A	Excalibur_c17872_137	63
1A	Excalibur_c102582_360	63
1A	Ex_c12763_662	63
1A	CAP12_c6266_339	63
1A	CAP12_c6266_298	63
1A	CAP12_c6266_187	63
1A	BS00090408_51	63
1A	IACX4386	64.1
1A	Excalibur_rep_c112145_271	64.1
1A	CAP12_c2265_240	64.1
1A	BS00022698_51	64.1
1A	RAC875_c2734_135	64.1
1A	BS00021889_51	64.1
1A	wsnp_Ra_c37745_45806931	64.1
1A	wsnp_Ku_c24239_34199356	64.1
1A	wsnp_JD_c13903_13781269	64.1
1A	wsnp_Ex_c5192_9203682	64.1
1A	wsnp_Ex_c5192_9203100	64.1
1A	wsnp_Ex_c42282_48900922	64.1
1A	wsnp_Ex_c34344_42677360	64.1
1A	wsnp_Ex_c12165_19452361	64.1
1A	Tdurum_contig31304_527	64.1
1A	RFL_Contig3203_1971	64.1
1A	RAC875_c53185_802	64.1
1A	RAC875_c43643_176	64.1
1A	RAC875_c31276_1128	64.1
1A	RAC875_c16080_777	64.1
1A	Kukri_rep_c69946_1228	64.1
1A	Kukri_c52952_315	64.1
1A	Kukri_c27785_400	64.1
1A	Kukri_c10065_415	64.1
1A	Ku_c8351_2029	64.1
1A	IAAV5406	64.1
1A	IAAV2072	64.1
1A	Excalibur_rep_c66449_1588	64.1
1A	Excalibur_c49421_443	64.1
1A	Ex_c5192_943	64.1
1A	BS00065676_51	64.1
1A	BS00002216_51	64.1
1A	BobWhite_rep_c63819_182	64.1
1A	BobWhite_rep_c63278_349	64.1
1A	BobWhite_c5356_1272	64.1
1A	BobWhite_c18881_338	64.1
1A	wsnp_Ku_c21356_31093507	64.1
1A	gwm135	64.1
1A	RAC875_c25507_551	64.1
1A	RAC875_c23081_141	65.4
1A	Ra_c4159_2716	65.4
1A	BS00021714_51	65.4
1A	wsnp_Ex_c21193_30320134	65.4
1A	Kukri_c26093_861	65.4
1A	IACX11338	65.4
1A	Excalibur_c34697_831	65.4
1A	Ex_c105443_895	65.4
1A	BS00092585_51	65.4
1A	BS00032112_51	65.4
1A	BobWhite_c12568_900	65.4
1A	Excalibur_rep_c111311_58	67.9
1A	RFL_Contig5001_1099	67.9
1A	RAC875_c68797_400	67.9
1A	CAP7_c3269_236	69.4
1A	D_contig35755_111	69.4
1A	BS00041358_51	69.4
1A	wsnp_Ex_c55986_58282517	77.3
1A	Tdurum_contig32437_257	77.3
1A	IACX3047	77.3
1A	IAAV5535	77.3
1A	IAAV1185	77.3
1A	Excalibur_c65437_104	79.6
1A	RAC875_c49074_458	79.6
1A	wsnp_Ra_c9209_15425473	79.6
1A	wsnp_Ku_c10292_17066821	79.6
1A	wsnp_Ex_c3475_6362087	79.6
1A	tplb0045g22_418	79.6
1A	TA004265-0757	79.6
1A	RFL_Contig3919_1348	79.6
1A	RFL_Contig22_617	79.6
1A	RFL_Contig22_387	79.6
1A	RAC875_c49074_374	79.6
1A	RAC875_c37545_289	79.6
1A	RAC875_c27417_150	79.6
1A	Ra_c1311_1360	79.6
1A	Kukri_rep_c105589_73	79.6
1A	Kukri_c53935_265	79.6
1A	Kukri_c43410_348	79.6
1A	Kukri_c39377_286	79.6
1A	Kukri_c29121_226	79.6
1A	Kukri_c29039_315	79.6
1A	Kukri_c13107_100	79.6
1A	Kukri_c12758_617	79.6
1A	Ku_c7975_644	79.6
1A	Excalibur_c3475_903	79.6
1A	CAP7_c1083_283	79.6
1A	BS00067742_51	79.6
1A	BS00067652_51	79.6
1A	BS00065601_51	79.6
1A	BS00065325_51	79.6
1A	BS00065324_51	79.6
1A	cfa2129a	80.7
1A	Ku_c1313_1673	80.7
1A	wmc312	80.7
1A	Kukri_c1313_1158	80.7
1A	Excalibur_c14911_546	83
1A	BobWhite_c14587_51	83
1A	BobWhite_c104_89	84.1
1A	wsnp_Ku_c23012_32893918	84.1
1A	wsnp_JG_c3720_1558699	84.1
1A	wsnp_Ex_c1845_3472790	84.1
1A	wsnp_BM137879A_Ta_2_1	84.1
1A	TA002402-1350	84.1
1A	RAC875_c45115_509	84.1
1A	RAC875_c45115_340	84.1
1A	RAC875_c12993_201	84.1
1A	RAC875_c12993_127	84.1
1A	Ra_c24793_726	84.1
1A	Kukri_c44509_515	84.1
1A	Kukri_c28695_269	84.1
1A	Kukri_c18017_1696	84.1
1A	IAAV2694	84.1
1A	IAAV1142	84.1
1A	Excalibur_c65755_51	84.1
1A	Excalibur_c52725_585	84.1
1A	Excalibur_c51898_521	84.1
1A	Excalibur_c5033_587	84.1
1A	Excalibur_c1845_718	84.1
1A	Excalibur_c1845_4911	84.1
1A	BS00088136_51	84.1
1A	BS00022788_51	84.1
1A	BobWhite_c11946_277	84.1
1A	Kukri_c56494_585	86.4
1A	CAP11_c1021_200	87.5
1A	wsnp_Ku_c33917_43336069	95.5
1A	Kukri_c84024_375	95.5
1A	IAAV8743	95.5
1A	BS00065750_51	95.5
1A	BS00012042_51	96.6
1A	BobWhite_c26122_129	96.6
1A	BobWhite_c28971_184	96.6
1A	RAC875_rep_c102893_780	100
1A	BS00110627_51	103.4
1A	Ex_c4060_510	103.4
1A	Excalibur_c47013_1503	104.5
1A	wsnp_Ex_c33452_41938159	106.8
1A	IACX5994	106.8
1A	wsnp_Ex_c33452_41938013	106.8
1A	RAC875_c21411_162	106.8
1A	Excalibur_c22768_963	106.8
1A	BobWhite_c5967_537	106.8
1A	wsnp_JD_c3973_5044238	107.9
1A	wsnp_Ex_c41953_48658353	107.9
1A	wsnp_Ex_c41953_48657850	107.9
1A	TA001600-1603	107.9
1A	RAC875_rep_c72890_63	107.9
1A	IAAV544	107.9
1A	RAC875_c12348_720	109
1A	wsnp_Ex_rep_c102067_87313597	109
1A	wsnp_Ex_c28900_37982485	109
1A	RAC875_rep_c115114_123	109
1A	RAC875_rep_c105766_652	109
1A	Ku_c8992_405	109
1A	RFL_Contig5334_831	109
1A	BS00085366_51	109
1A	RAC875_c32379_216	111.3
1A	BS00070581_51	111.3
1A	Ex_c2226_244	111.3
1A	BS00080076_51	111.3
1A	BS00070580_51	111.3
1A	Tdurum_contig20183_507	112.5
1A	BS00023203_51	112.5
1A	tplb0059d21_1032	112.5
1A	wsnp_BE444359A_Ta_2_1	112.5
1A	Tdurum_contig15967_90	112.5
1A	IACX7789	112.5
1A	IACX14	112.5
1A	Kukri_c13463_728	112.5
1A	BS00085818_51	112.5
1A	BS00037976_51	112.5
1A	Tdurum_contig5711_320	113.7
1A	Ra_c29200_300	113.7
1A	wsnp_BE403322A_Ta_1_1	113.7
1A	Tdurum_contig34826_234	113.7
1A	wsnp_Ex_rep_c81556_76277906	113.7
1A	wsnp_Ex_rep_c66919_65342127	113.7
1A	wsnp_Ex_c28149_37293117	113.7
1A	wsnp_BE494527A_Ta_2_1	113.7
1A	Tdurum_contig56538_337	113.7
1A	Tdurum_contig51833_439	113.7
1A	RAC875_c16136_129	113.7
1A	BS00034899_51	116.6
1A	wsnp_Ex_c9534_15793556	116.6
1A	RAC875_c98074_60	118.9
1A	Excalibur_c33470_175	120
1A	BobWhite_c26121_373	120
1A	gwm497a	121.3
1A	wsnp_Ex_c19353_28290651	124.8
1A	tplb0031l06_747	124.8
1A	wsnp_JD_c20553_18260620	124.8
1A	wsnp_JD_c20553_18260731	124.8
1A	wsnp_Ex_c19353_28290393	124.8
1A	Tdurum_contig12152_63	124.8
1A	RAC875_rep_c119761_111	124.8
1A	Ra_c41164_730	124.8
1A	Kukri_c47131_569	124.8
1A	JD_c20553_448	124.8
1A	Kukri_c14635_73	124.8
1A	Excalibur_rep_c110054_341	124.8
1A	BobWhite_c20553_568	124.8
1A	Tdurum_contig11106_340	127.2
1A	Tdurum_contig11106_264	127.2
1A	wsnp_Ex_c30552_39457767	130.6
1A	BobWhite_c5242_400	130.6
1A	wsnp_BF474340A_Ta_2_1	130.6
1A	TA002362-0785	130.6
1A	RAC875_c7563_273	130.6
1A	Excalibur_c1453_1310	130.6
1A	RAC875_c47930_448	135.5
1A	Jagger_c6772_80	151.8
1A	BobWhite_c39092_629	152.9
1A	wsnp_Ex_c10843_17638629	155.2
1A	Tdurum_contig13136_605	155.2
1A	cfa2219a	157.4
1A	RAC875_c48804_590	157.4
1A	RAC875_c23586_541	157.4
1A	wmc254	157.4
1A	wsnp_JD_rep_c49006_33254974	157.4
1A	tplb0021i12_383	157.4
1A	RAC875_rep_c71093_1070	157.4
1A	RAC875_c59190_384	157.4
1A	RAC875_c11613_469	157.4
1A	Kukri_c24753_460	157.4
1A	CAP12_rep_c6128_120	157.4
1A	BS00079087_51	157.4
1A	D_contig10329_117	158.6
1A	wsnp_Ra_c19637_28840370	158.6
1A	wsnp_Ex_c7684_13109335	158.6
1A	wsnp_Ex_c3264_6017750	158.6
1A	Tdurum_contig85466_170	158.6
1A	Tdurum_contig8224_378	158.6
1A	Kukri_c7691_212	158.6
1A	Kukri_c2338_533	158.6
1A	IAAV5567	158.6
1A	Excalibur_c41553_213	158.6
1A	Excalibur_c16947_81	158.6
1A	Excalibur_c16947_114	158.6
1A	CAP12_c8163_118	158.6
1A	Kukri_c2338_1310	158.6
1A	CAP12_c3758_112	158.6
1A	BobWhite_c6820_199	158.6
1A	BobWhite_c44164_402	158.6
1A	BobWhite_c37358_208	158.6
1A	wsnp_Ra_c36089_44508724	160.8
1A	wsnp_Ex_c10631_17340809	160.8
1A	RAC875_c9386_358	160.8
1A	GENE-3098_53	160.8
1A	RFL_Contig3683_1784	160.8
1A	Excalibur_c88792_93	160.8
1A	wmc59	162.6
1A	wsnp_Ex_c9918_16332583	168.1
1A	RAC875_c68350_61	168.1
1A	Kukri_c47669_204	168.1
1A	BS00068074_51	168.1
1A	BS00011521_51	168.1
1A	Tdurum_contig30426_261	169.3
1A	BS00107935_51	169.3
1A	Kukri_rep_c69829_735	169.3
1A	Kukri_c19837_432	169.3
1A	GENE-0171_133	169.3
1A	wsnp_Ku_c12441_20092792	169.3
1A	RAC875_c5119_2696	169.3
1A	BS00084995_51	169.3
1A	BS00064087_51	169.3
1A	wsnp_JD_rep_c65095_41464278	169.3
1A	wsnp_Ex_rep_c69932_68893867	169.3
1A	wsnp_Ex_rep_c66872_65273904	169.3
1A	RAC875_rep_c71278_345	169.3
1A	RAC875_c1295_1603	169.3
1A	IACX882	169.3
1A	Excalibur_c85499_232	169.3
1A	BS00065170_51	169.3
1A	BS00062759_51	169.3
1A	wsnp_Ku_c5687_10068945	169.3
1A	wsnp_Ex_rep_c67492_66096650	169.3
1A	wsnp_Ex_rep_c66872_65273203	169.3
1A	wsnp_Ex_c271_521429	169.3
1A	wsnp_Ex_c12932_20486842	169.3
1A	wsnp_Ex_c11939_19147514	169.3
1A	wsnp_Ex_c11939_19147421	169.3
1A	Tdurum_contig893_53	169.3
1A	Tdurum_contig70803_475	169.3
1A	Tdurum_contig29886_139	169.3
1A	Tdurum_contig11349_810	169.3
1A	RAC875_c77384_313	169.3
1A	RAC875_c63359_1446	169.3
1A	RAC875_c62550_470	169.3
1A	Kukri_rep_c115657_255	169.3
1A	Kukri_c8527_53	169.3
1A	Kukri_c4204_1673	169.3
1A	Kukri_c4204_1346	169.3
1A	Ku_c32704_43	169.3
1A	IAAV2162	169.3
1A	GENE-0543_577	169.3
1A	GENE-0543_113	169.3
1A	GENE-0543_1074	169.3
1A	Excalibur_rep_c67492_1119	169.3
1A	Excalibur_c46365_442	169.3
1A	Excalibur_c46365_304	169.3
1A	Excalibur_c27376_74	169.3
1A	Excalibur_c12932_2102	169.3
1A	Excalibur_c10538_1153	169.3
1A	BS00075271_51	169.3
1A	BS00070991_51	169.3
1A	BS00070695_51	169.3
1A	BS00021990_51	169.3
1A	BobWhite_c1027_1127	169.3
1A	RAC875_c53725_217	171.6
1A	IAAV8446	171.6
1A	BS00067741_51	172.7
1A	wsnp_Ex_c1255_2411550	172.7
1A	Kukri_c43479_207	172.7
1A	Excalibur_c1255_293	172.7
1A	barc158	174.2
1A	barc17	174.2
1A	wsnp_Ex_c52086_55808126	174.2
1A	RFL_Contig858_2219	174.2
1A	RAC875_c85550_52	174.2
1A	RAC875_c43389_105	174.2
1A	Kukri_c22011_1447	174.2
1A	CAP11_c1115_150	174.2
1A	BS00096930_51	174.2
1A	wsnp_Ex_c2918_5381441	174.2
1A	tplb0059i08_441	174.2
1A	Tdurum_contig47006_1105	174.2
1A	RFL_Contig4538_484	174.2
1A	RAC875_c29059_648	174.2
1A	Kukri_c34242_404	174.2
1A	Ku_c72511_106	174.2
1A	Excalibur_rep_c71271_247	174.2
1A	CAP7_c1295_62	174.2
1A	BS00032855_51	174.2
1A	BobWhite_c17416_426	174.2
1A	Tdurum_contig5560_193	174.2
1B	Kukri_c27867_425	0
1B	BS00022482_51	1.3
1B	CAP11_c5610_92	1.3
1B	Kukri_c21632_389	1.3
1B	RAC875_c5727_1074	1.3
1B	Tdurum_contig28703_293	1.3
1B	BS00083177_51	1.3
1B	Jagger_c1888_277	1.3
1B	RAC875_c30138_595	1.3
1B	BS00065413_51	1.3
1B	Excalibur_c43567_679	2.5
1B	Kukri_c37738_417	2.5
1B	Kukri_rep_c107703_432	2.5
1B	RAC875_c32874_1101	2.5
1B	TA001594-0748	2.5
1B	BS00030768_51	2.5
1B	BS00111170_51	2.5
1B	BS00022429_51	3.7
1B	BS00023102_51	3.7
1B	BS00065487_51	3.7
1B	CAP8_c2499_173	3.7
1B	BS00022101_51	3.7
1B	Kukri_c8390_801	3.7
1B	BS00023084_51	3.7
1B	BS00066271_51	3.7
1B	Excalibur_c415_844	3.7
1B	Kukri_c38553_67	3.7
1B	Kukri_c47679_85	3.7
1B	RAC875_c5016_314	3.7
1B	RAC875_c62503_372	3.7
1B	RAC875_c8282_644	3.7
1B	TA006040-0724	3.7
1B	Excalibur_c43567_633	3.7
1B	Kukri_c8390_441	3.7
1B	Ku_c36151_460	6.2
1B	RAC875_c3692_2287	6.2
1B	Ku_c17846_363	6.2
1B	IAAV423	10.7
1B	RAC875_c1471_566	10.7
1B	BS00023004_51	11.8
1B	BS00100994_51	11.8
1B	gwm33	15.3
1B	BS00072113_51	16.4
1B	BS00062726_51	16.4
1B	BS00029539_51	16.4
1B	BobWhite_c48447_529	17.6
1B	BobWhite_c28295_256	17.6
1B	BS00011695_51	17.6
1B	Excalibur_c11666_996	17.6
1B	Excalibur_c16851_835	17.6
1B	RFL_Contig5906_310	17.6
1B	RFL_Contig5906_694	17.6
1B	TA003422-0757	17.6
1B	BS00105846_51	17.6
1B	Jagger_c8952_170	17.6
1B	Kukri_c34536_259	17.6
1B	Kukri_c8211_761	17.6
1B	Tdurum_contig50555_1144	17.6
1B	Tdurum_contig50555_632	17.6
1B	Tdurum_contig50555_944	17.6
1B	Ex_c21139_812	17.6
1B	Excalibur_c2391_434	17.6
1B	Excalibur_c37693_203	17.6
1B	RFL_Contig5906_387	17.6
1B	RFL_Contig5906_622	17.6
1B	barc128a	17.6
1B	Kukri_c76307_182	17.6
1B	Tdurum_contig58525_304	17.6
1B	Tdurum_contig78972_251	19
1B	BobWhite_c17044_155	19
1B	BobWhite_c39269_243	19
1B	BS00066989_51	19
1B	Excalibur_rep_c107678_98	19
1B	Tdurum_contig50667_299	19
1B	Tdurum_contig78972_316	19
1B	CAP8_c1356_450	19
1B	Tdurum_contig50667_306	19
1B	Tdurum_contig95782_945	19
1B	BS00090770_51	19
1B	wmc500a	31.2
1B	IAAV7541	35.5
1B	Tdurum_contig9811_172	35.5
1B	cfa2158a	38.4
1B	Excalibur_c54420_218	39.6
1B	RAC875_c140_650	39.6
1B	RAC875_c140_872	39.6
1B	RAC875_c65864_437	39.6
1B	Tdurum_contig41904_446	39.6
1B	D_contig70818_696	39.6
1B	RAC875_c51663_87	40.7
1B	Kukri_c34793_360	41.8
1B	RAC875_c13585_778	41.8
1B	Tdurum_contig61324_473	41.8
1B	wsnp_Ex_c2117_3976893	41.8
1B	Tdurum_contig61324_305	41.8
1B	Tdurum_contig56188_569	41.8
1B	Tdurum_contig61410_467	41.8
1B	Tdurum_contig61410_59	41.8
1B	wsnp_BF473056D_Ta_2_1	41.8
1B	Excalibur_rep_c93160_539	41.8
1B	Tdurum_contig61410_542	41.8
1B	Excalibur_c6726_357	41.8
1B	GENE-4668_244	41.8
1B	IAAV468	41.8
1B	BS00009699_51	44.1
1B	wsnp_Ex_c18107_26909127	44.1
1B	Kukri_c33670_506	44.1
1B	Tdurum_contig83093_370	45.2
1B	BS00065053_51	46.4
1B	Tdurum_contig34049_172	46.4
1B	Tdurum_contig60037_197	46.4
1B	Tdurum_contig60037_528	46.4
1B	wmc406	46.4
1B	GENE-3070_114	47.6
1B	Kukri_rep_c100936_449	47.6
1B	RFL_Contig2160_617	47.6
1B	Tdurum_contig9762_314	47.6
1B	Tdurum_contig98378_452	47.6
1B	barc8	47.6
1B	Tdurum_contig95654_237	49.9
1B	IAAV8952	51
1B	IACX502	51
1B	BS00022319_51	52.1
1B	BS00028793_51	52.1
1B	BS00066014_51	52.1
1B	BS00074034_51	52.1
1B	BS00099829_51	52.1
1B	BS00110546_51	52.1
1B	CAP8_rep_c9642_82	52.1
1B	Excalibur_c17202_1833	52.1
1B	Excalibur_c46902_92	52.1
1B	Excalibur_c94756_540	52.1
1B	Kukri_c100694_132	52.1
1B	Kukri_c14149_462	52.1
1B	Kukri_c40439_366	52.1
1B	Kukri_c4911_515	52.1
1B	Kukri_c50086_537	52.1
1B	Kukri_rep_c108299_221	52.1
1B	RAC875_c20904_686	52.1
1B	RAC875_c2257_728	52.1
1B	RAC875_c826_839	52.1
1B	RAC875_rep_c109416_191	52.1
1B	wsnp_Ex_c2111_3963161	52.1
1B	wsnp_Ex_c2111_3963339	52.1
1B	wsnp_Ex_c28495_37622019	52.1
1B	wsnp_Ku_c4911_8795151	52.1
1B	wsnp_Ku_rep_c70742_70379526	52.1
1B	Excalibur_c26936_636	52.1
1B	Tdurum_contig26281_139	52.1
1B	Tdurum_contig82187_189	52.1
1B	barc119b	52.1
1B	BobWhite_c22981_218	53.2
1B	RAC875_c8662_547	53.2
1B	Ku_c2115_541	53.2
1B	Ku_c17486_152	53.2
1B	BS00031831_51	53.2
1B	wsnp_Ku_c30982_40765341	53.2
1B	wsnp_JD_c8926_9848514	53.2
1B	wsnp_BG607036B_Ta_1_1	53.2
1B	tplb0024i16_1177	53.2
1B	Tdurum_contig63991_280	53.2
1B	Tdurum_contig63991_186	53.2
1B	Tdurum_contig31624_230	53.2
1B	Tdurum_contig13391_680	53.2
1B	Tdurum_contig11692_131	53.2
1B	RAC875_rep_c117462_124	53.2
1B	Kukri_c30982_1173	53.2
1B	IACX1008	53.2
1B	Excalibur_c20228_135	53.2
1B	BS00073603_51	53.2
1B	BS00022085_51	53.2
1B	BobWhite_c7333_76	53.2
1B	BobWhite_c4126_442	53.2
1B	wsnp_RFL_Contig2446_2008649	53.2
1B	wsnp_Ku_c62848_63784645	53.2
1B	wsnp_Ku_c3710_6836438	53.2
1B	wsnp_Ku_c2115_4089288	53.2
1B	wsnp_JD_rep_c49357_33576509	53.2
1B	wsnp_Ex_c7629_13033231	53.2
1B	wsnp_Ex_c38116_45719983	53.2
1B	Tdurum_contig7497_570	53.2
1B	Tdurum_contig60809_255	53.2
1B	Tdurum_contig60547_330	53.2
1B	Tdurum_contig60547_129	53.2
1B	Tdurum_contig48396_341	53.2
1B	Tdurum_contig45715_549	53.2
1B	Tdurum_contig45715_1246	53.2
1B	Tdurum_contig42289_936	53.2
1B	Tdurum_contig19102_84	53.2
1B	Tdurum_contig14650_689	53.2
1B	Tdurum_contig11660_328	53.2
1B	TA001643-0728	53.2
1B	RAC875_rep_c95069_54	53.2
1B	RAC875_rep_c70803_1442	53.2
1B	RAC875_rep_c117617_183	53.2
1B	RAC875_rep_c107881_172	53.2
1B	RAC875_c8662_917	53.2
1B	RAC875_c8662_762	53.2
1B	RAC875_c8662_140	53.2
1B	RAC875_c42206_305	53.2
1B	RAC875_c2972_225	53.2
1B	RAC875_c11749_97	53.2
1B	Kukri_rep_c68583_931	53.2
1B	Kukri_c45663_496	53.2
1B	Kukri_c11580_818	53.2
1B	Kukri_c11580_451	53.2
1B	Ku_c18793_951	53.2
1B	Ku_c11394_862	53.2
1B	JD_c2834_381	53.2
1B	IACX7450	53.2
1B	IAAV8440	53.2
1B	GENE-2323_270	53.2
1B	GENE-0173_290	53.2
1B	Excalibur_rep_c66306_499	53.2
1B	Excalibur_c9495_322	53.2
1B	Excalibur_c51643_145	53.2
1B	Excalibur_c27675_1815	53.2
1B	Excalibur_c23779_474	53.2
1B	Ex_c6028_1602	53.2
1B	Ex_c24969_223	53.2
1B	CAP7_c12317_245	53.2
1B	BS00063885_51	53.2
1B	BS00061923_51	53.2
1B	BS00053348_51	53.2
1B	BS00041968_51	53.2
1B	BS00031023_51	53.2
1B	BS00022687_51	53.2
1B	BS00022632_51	53.2
1B	BS00021900_51	53.2
1B	BS00018461_51	53.2
1B	BS00009270_51	53.2
1B	BobWhite_c18583_280	53.2
1B	BobWhite_c1456_615	53.2
1B	wmc128	53.2
1B	Tdurum_contig11891_466	53.2
1B	Excalibur_c42534_235	53.2
1B	wmc546b	53.2
1B	gwm273	53.2
1B	gwm18	53.2
1B	barc137	53.2
1B	RAC875_rep_c87552_86	53.2
1B	RAC875_c4377_461	53.2
1B	RAC875_c12151_582	53.2
1B	GENE-4608_569	53.2
1B	Excalibur_c13573_230	53.2
1B	BS00044869_51	53.2
1B	BS00023213_51	53.2
1B	RAC875_c4377_524	53.2
1B	tplb0059c20_2221	53.2
1B	RAC875_c49601_837	53.2
1B	RAC875_c36442_127	53.2
1B	Kukri_rep_c107366_103	53.2
1B	Kukri_rep_c104432_409	53.2
1B	Kukri_rep_c104432_114	53.2
1B	Kukri_c78742_146	53.2
1B	Kukri_c78742_122	53.2
1B	Kukri_c65759_98	53.2
1B	Kukri_c27690_411	53.2
1B	Kukri_c19641_477	53.2
1B	Kukri_c12063_1652	53.2
1B	IACX8452	53.2
1B	Excalibur_c6497_535	53.2
1B	Excalibur_c41211_311	53.2
1B	CAP8_c4506_82	53.2
1B	BS00091640_51	53.2
1B	BS00088264_51	53.2
1B	BS00077353_51	53.2
1B	BS00073373_51	53.2
1B	BS00068779_51	53.2
1B	BS00065139_51	53.2
1B	BS00050126_51	53.2
1B	BS00047700_51	53.2
1B	BS00036121_51	53.2
1B	BS00023302_51	53.2
1B	BS00022722_51	53.2
1B	BobWhite_rep_c66146_237	53.2
1B	wsnp_Ra_c4296_7819139	53.2
1B	wsnp_Ku_rep_c71900_71624324	53.2
1B	wsnp_JD_rep_c62985_40164465	53.2
1B	wsnp_Ex_c51156_55193734	53.2
1B	wsnp_BE444846B_Ta_2_2	53.2
1B	Tdurum_contig42633_1483	53.2
1B	Tdurum_contig31149_408	53.2
1B	Tdurum_contig20702_326	53.2
1B	Tdurum_contig11891_621	53.2
1B	RAC875_rep_c70022_1648	53.2
1B	RAC875_rep_c105537_890	53.2
1B	RAC875_c90431_275	53.2
1B	RAC875_c8849_134	53.2
1B	RAC875_c60360_389	53.2
1B	RAC875_c53382_120	53.2
1B	RAC875_c51813_151	53.2
1B	RAC875_c30149_220	53.2
1B	RAC875_c28894_526	53.2
1B	RAC875_c25692_343	53.2
1B	RAC875_c14902_256	53.2
1B	RAC875_c14049_376	53.2
1B	Ra_c71421_387	53.2
1B	Ra_c455_283	53.2
1B	Kukri_c5098_1902	53.2
1B	Kukri_c27495_816	53.2
1B	Kukri_c19709_383	53.2
1B	Kukri_c19641_889	53.2
1B	Kukri_c18679_401	53.2
1B	Kukri_c1853_1975	53.2
1B	Kukri_c17540_394	53.2
1B	Kukri_c14968_674	53.2
1B	Kukri_c147_1620	53.2
1B	Kukri_c11587_99	53.2
1B	Kukri_c10100_1557	53.2
1B	Ku_c5960_496	53.2
1B	Ku_c16382_213	53.2
1B	IACX8373	53.2
1B	IACX5712	53.2
1B	IAAV7043	53.2
1B	IAAV5246	53.2
1B	IAAV4985	53.2
1B	IAAV4349	53.2
1B	IAAV2452	53.2
1B	IAAV1364	53.2
1B	GENE-2162_749	53.2
1B	GENE-2162_720	53.2
1B	Excalibur_rep_c68921_433	53.2
1B	Excalibur_c89515_95	53.2
1B	Excalibur_c8600_2080	53.2
1B	Excalibur_c57162_158	53.2
1B	Excalibur_c5713_895	53.2
1B	Excalibur_c3801_814	53.2
1B	Excalibur_c33494_224	53.2
1B	Excalibur_c32726_279	53.2
1B	Excalibur_c32726_125	53.2
1B	Excalibur_c30762_713	53.2
1B	Excalibur_c23433_338	53.2
1B	Excalibur_c2181_927	53.2
1B	Excalibur_c111213_145	53.2
1B	Ex_c40520_1484	53.2
1B	Ex_c19477_336	53.2
1B	CAP11_c7652_277	53.2
1B	BS00110104_51	53.2
1B	BS00097433_51	53.2
1B	BS00095478_51	53.2
1B	BS00095477_51	53.2
1B	BS00093740_51	53.2
1B	BS00090553_51	53.2
1B	BS00088672_51	53.2
1B	BS00073935_51	53.2
1B	BS00073034_51	53.2
1B	BS00070198_51	53.2
1B	BS00068512_51	53.2
1B	BS00068246_51	53.2
1B	BS00067743_51	53.2
1B	BS00066165_51	53.2
1B	BS00066040_51	53.2
1B	BS00065815_51	53.2
1B	BS00063676_51	53.2
1B	BS00063574_51	53.2
1B	BS00063573_51	53.2
1B	BS00049927_51	53.2
1B	BS00043071_51	53.2
1B	BS00042054_51	53.2
1B	BS00035690_51	53.2
1B	BS00023006_51	53.2
1B	BS00022690_51	53.2
1B	BS00022648_51	53.2
1B	BS00022625_51	53.2
1B	BS00022549_51	53.2
1B	BS00022317_51	53.2
1B	BS00022218_51	53.2
1B	BS00021995_51	53.2
1B	BS00013901_51	53.2
1B	BS00013824_51	53.2
1B	BS00010992_51	53.2
1B	BS00010875_51	53.2
1B	BS00009921_51	53.2
1B	BS00003575_51	53.2
1B	BobWhite_rep_c62985_546	53.2
1B	BobWhite_c9316_300	53.2
1B	BobWhite_c39153_131	53.2
1B	Kukri_c24120_83	53.2
1B	Kukri_c6027_66	53.2
1B	Kukri_rep_c112099_98	53.2
1B	wmc626	53.2
1B	BobWhite_c32835_152	53.2
1B	BS00003839_51	53.2
1B	BS00011205_51	53.2
1B	BS00022281_51	53.2
1B	BS00022916_51	53.2
1B	BS00023058_51	53.2
1B	BS00051105_51	53.2
1B	BS00057730_51	53.2
1B	BS00062632_51	53.2
1B	BS00067706_51	53.2
1B	BS00070522_51	53.2
1B	BS00093231_51	53.2
1B	BS00108806_51	53.2
1B	CAP11_c6999_233	53.2
1B	Ex_c2725_1442	53.2
1B	Excalibur_c20610_251	53.2
1B	IAAV2324	53.2
1B	IAAV2366	53.2
1B	IAAV3413	53.2
1B	IAAV3666	53.2
1B	IAAV7575	53.2
1B	IACX13378	53.2
1B	IACX5756	53.2
1B	IACX5970	53.2
1B	Ku_c2189_853	53.2
1B	Ku_c7557_607	53.2
1B	Ku_c7557_633	53.2
1B	Kukri_c18052_356	53.2
1B	Kukri_c25500_879	53.2
1B	Kukri_c45137_137	53.2
1B	Kukri_c7647_1122	53.2
1B	Kukri_c81766_107	53.2
1B	Kukri_c81766_686	53.2
1B	Kukri_rep_c107237_81	53.2
1B	RAC875_c10659_1539	53.2
1B	RAC875_c10659_570	53.2
1B	RAC875_rep_c105213_103	53.2
1B	RAC875_rep_c69360_259	53.2
1B	TA001473-0980	53.2
1B	TA003421-0429	53.2
1B	TA004123-0331	53.2
1B	Tdurum_contig29169_84	53.2
1B	wsnp_BF291549B_Ta_1_1	53.2
1B	wsnp_Ex_c18733_27607958	53.2
1B	wsnp_Ex_c27136_36355033	53.2
1B	wsnp_Ex_c4215_7614645	53.2
1B	wsnp_Ra_rep_c74968_72704437	53.2
1B	IAAV9176	53.2
1B	Kukri_c20401_674	53.2
1B	BS00069611_51	53.2
1B	gwm413	53.2
1B	Kukri_c1529_462	53.2
1B	BobWhite_c48490_241	53.2
1B	Excalibur_c25368_372	53.2
1B	IAAV5858	53.2
1B	RAC875_c79370_378	53.2
1B	Ku_c11769_252	53.2
1B	TA001559-0515	53.2
1B	Ku_c66951_958	55
1B	cfd59a	56.4
1B	Excalibur_c58582_169	60.7
1B	wmc619	65.1
1B	BS00087451_51	72.2
1B	Tdurum_contig81435_288	72.2
1B	Tdurum_contig69821_141	72.2
1B	RAC875_c21842_1647	72.2
1B	BS00064438_51	72.2
1B	BS00022490_51	72.2
1B	BS00011465_51	72.2
1B	Tdurum_contig51348_326	72.2
1B	wsnp_Ex_c30805_39678077	72.2
1B	wsnp_Ex_c15934_24341135	72.2
1B	Tdurum_contig84184_124	72.2
1B	Tdurum_contig53888_350	72.2
1B	Excalibur_c29029_424	72.2
1B	BS00052089_51	72.2
1B	BS00041010_51	72.2
1B	Tdurum_contig47456_182	72.2
1B	Tdurum_contig25337_77	72.2
1B	Ra_c18323_183	72.2
1B	Kukri_c6462_320	72.2
1B	IACX184	72.2
1B	IAAV1869	72.2
1B	IAAV1158	72.2
1B	Ex_c16691_96	72.2
1B	CAP7_c302_518	72.2
1B	CAP11_c1969_268	72.2
1B	BobWhite_c43322_203	72.2
1B	BobWhite_c1318_691	72.2
1B	barc240	73.4
1B	wmc500b	73.4
1B	Tdurum_contig62113_343	74.6
1B	Tdurum_contig57700_204	74.6
1B	Tdurum_contig52053_149	74.6
1B	Tdurum_contig32033_334	74.6
1B	Tdurum_contig32033_125	74.6
1B	Tdurum_contig29676_141	74.6
1B	Tdurum_contig29228_114	74.6
1B	JD_c18139_485	74.6
1B	IACX5764	74.6
1B	Excalibur_c29127_552	74.6
1B	BS00110149_51	74.6
1B	BS00073094_51	74.6
1B	Tdurum_contig28530_380	74.6
1B	Tdurum_contig27843_375	74.6
1B	TA005233-0508	74.6
1B	Excalibur_c1841_368	74.6
1B	BS00038928_51	74.6
1B	BS00073132_51	75.7
1B	wsnp_Ra_c6724_11703420	75.7
1B	wsnp_Ex_c8865_14815305	75.7
1B	wsnp_Ex_c52474_56060204	75.7
1B	wsnp_Ex_c22006_31181239	75.7
1B	wsnp_Ex_c22006_31180883	75.7
1B	wsnp_Ex_c17452_26163496	75.7
1B	wsnp_CAP11_c76_113375	75.7
1B	Kukri_rep_c73393_848	75.7
1B	Kukri_rep_c106158_230	75.7
1B	Kukri_c4951_503	75.7
1B	Ku_c10106_313	75.7
1B	Excalibur_c42588_225	75.7
1B	BS00073530_51	75.7
1B	BS00032364_51	75.7
1B	BS00022133_51	75.7
1B	Ra_c34433_417	76.8
1B	wsnp_Ra_c12888_20519578	79.1
1B	wmc156	79.1
1B	Tdurum_contig98080_171	79.1
1B	Kukri_c42335_438	79.1
1B	gwm456	79.1
1B	wmc694	82.1
1B	Tdurum_contig56276_226	84.5
1B	wsnp_Ex_c5679_9976893	84.5
1B	Kukri_c13188_256	84.5
1B	wsnp_Ra_c29782_39115548	84.5
1B	wsnp_Ra_c19148_28288923	84.5
1B	wsnp_Ex_c17707_26454940	84.5
1B	wsnp_BG313767B_Ta_2_1	84.5
1B	wsnp_BF428726B_Ta_2_2	84.5
1B	Tdurum_contig60509_232	84.5
1B	RAC875_c104178_425	84.5
1B	Kukri_c7905_226	84.5
1B	BS00022842_51	84.5
1B	BobWhite_c6803_387	84.5
1B	wsnp_CAP11_c6264_2895652	85.6
1B	wmc419	85.6
1B	RAC875_c6701_291	85.6
1B	wsnp_Ex_c1600_3051075	85.6
1B	Tdurum_contig350_162	85.6
1B	Tdurum_contig350_140	85.6
1B	Tdurum_contig20299_601	85.6
1B	Tdurum_contig20299_508	85.6
1B	Tdurum_contig20299_368	85.6
1B	Tdurum_contig20299_142	85.6
1B	Ra_c6701_506	85.6
1B	Ra_c25590_1486	85.6
1B	Kukri_c22155_1010	85.6
1B	IACX10809	85.6
1B	CAP7_c12162_251	85.6
1B	BS00072982_51	85.6
1B	BS00012056_51	85.6
1B	wsnp_JD_c11014_11565501	88
1B	Tdurum_contig87938_342	88
1B	RAC875_s110519_303	88
1B	RAC875_c8888_802	88
1B	IACX9622	88
1B	IACX9510	88
1B	IACX9097	88
1B	IACX11291	88
1B	Excalibur_rep_c104902_106	88
1B	BS00010130_51	88
1B	BobWhite_c16005_289	88
1B	RAC875_c23743_552	89.1
1B	Ra_c62804_1641	89.1
1B	Kukri_c27693_551	89.1
1B	Kukri_c27693_260	89.1
1B	IACX11029	89.1
1B	Excalibur_c48379_413	89.1
1B	Excalibur_c48379_116	89.1
1B	Excalibur_c23992_436	89.1
1B	Ex_c102909_778	89.1
1B	BS00012250_51	89.1
1B	BS00010399_51	89.1
1B	wsnp_CAP8_rep_c4452_2170021	92.4
1B	wsnp_CAP11_c543_375403	92.4
1B	wsnp_BG274294B_Ta_2_3	92.4
1B	wsnp_BF485168B_Ta_2_1	92.4
1B	RAC875_c7674_634	92.4
1B	Kukri_c9593_381	92.4
1B	Kukri_c73734_175	92.4
1B	Kukri_c30322_414	92.4
1B	GENE-0480_265	92.4
1B	CAP8_c4452_431	92.4
1B	BS00066007_51	92.4
1B	BS00048610_51	92.4
1B	RAC875_c22886_261	93.6
1B	RAC875_c22886_235	93.6
1B	Excalibur_c82_71	96.9
1B	Kukri_rep_c111676_103	96.9
1B	wsnp_Ku_c23096_32987510	96.9
1B	wsnp_JD_c6331_7499499	96.9
1B	wsnp_Ex_c402_791233	96.9
1B	wsnp_Ex_c22377_31571527	96.9
1B	wsnp_Ex_c14172_22104887	96.9
1B	Tdurum_contig892_633	96.9
1B	Tdurum_contig64811_332	96.9
1B	Tdurum_contig64811_273	96.9
1B	Tdurum_contig50499_1121	96.9
1B	Tdurum_contig44540_510	96.9
1B	Tdurum_contig42797_4145	96.9
1B	Tdurum_contig42797_3196	96.9
1B	Tdurum_contig42797_2922	96.9
1B	Tdurum_contig42797_1576	96.9
1B	Tdurum_contig42749_3287	96.9
1B	Tdurum_contig22253_213	96.9
1B	RAC875_rep_c109215_398	96.9
1B	RAC875_c95548_156	96.9
1B	RAC875_c3835_782	96.9
1B	RAC875_c1045_445	96.9
1B	Kukri_c66451_128	96.9
1B	Kukri_c53642_89	96.9
1B	Kukri_c22352_270	96.9
1B	Kukri_c1918_1074	96.9
1B	Kukri_c18413_496	96.9
1B	Ku_c9614_1657	96.9
1B	Ku_c892_425	96.9
1B	Ku_c815_1960	96.9
1B	Ku_c71568_374	96.9
1B	Ku_c4348_862	96.9
1B	Ku_c241_1597	96.9
1B	Ku_c23096_550	96.9
1B	JD_c13631_863	96.9
1B	IAAV8432	96.9
1B	IAAV6383	96.9
1B	IAAV4729	96.9
1B	Excalibur_c4459_1867	96.9
1B	Excalibur_c17977_71	96.9
1B	Ex_c402_1223	96.9
1B	CAP8_c4697_108	96.9
1B	BS00096719_51	96.9
1B	BS00068083_51	96.9
1B	gdm101b	98
1B	BS00067971_51	98
1B	BS00069047_51	98
1B	BobWhite_c48550_198	98
1B	wsnp_Ex_c1440_2764867	98
1B	wsnp_Ex_c1440_2764269	98
1B	Tdurum_contig969_209	98
1B	Tdurum_contig42755_886	98
1B	Tdurum_contig42755_379	98
1B	Kukri_rep_c111991_498	98
1B	IACX9308	98
1B	Excalibur_c16203_451	98
1B	BS00069045_51	98
1B	BS00010625_51	98
1B	Tdurum_contig65046_52	99.3
1B	RAC875_c32687_153	99.3
1B	Excalibur_rep_c107218_71	99.3
1B	Excalibur_c6892_274	99.3
1B	Excalibur_c24663_1042	99.3
1B	BS00084570_51	99.3
1B	BS00082521_51	99.3
1B	BobWhite_rep_c57575_65	99.3
1B	Tdurum_contig17040_253	100.4
1B	wsnp_Ku_c3910_7159817	100.4
1B	tplb0059m08_557	100.4
1B	Tdurum_contig79899_540	100.4
1B	Tdurum_contig65528_152	100.4
1B	Tdurum_contig21894_234	100.4
1B	Tdurum_contig212_133	100.4
1B	Kukri_c28631_607	100.4
1B	GENE-0072_33	100.4
1B	BS00107749_51	100.4
1B	BS00081395_51	100.4
1B	cfa2129b	105.1
1B	Kukri_c44709_96	109.8
1B	cfd48	109.8
1B	BS00022789_51	111.2
1B	Kukri_c3187_1062	113.9
1B	Ku_c9909_1766	113.9
1B	IACX9046	113.9
1B	BS00042244_51	113.9
1B	BS00010436_51	113.9
1B	BobWhite_c39656_106	113.9
1B	wsnp_Ex_c6563_11378632	113.9
1B	Tdurum_contig83079_133	113.9
1B	TA004690-1102	113.9
1B	RAC875_rep_c99365_219	113.9
1B	RAC875_c100059_123	113.9
1B	Excalibur_rep_c106078_822	113.9
1B	wsnp_Ex_c1412_2711077	113.9
1B	BobWhite_c4375_347	130.8
1B	wmc673	130.8
1B	IACX2961	130.8
1B	BS00023131_51	130.8
1B	IACX4411	130.8
1B	BS00096498_51	130.8
1B	BS00021938_51	130.8
1B	wsnp_JD_c20621_18304110	130.8
1B	tplb0043k02_463	130.8
1B	Kukri_c18109_649	137.7
1B	RAC875_c7357_1107	137.7
1B	Kukri_c18109_682	137.7
1B	Kukri_c18109_331	137.7
1B	Excalibur_c22845_180	137.7
1B	BS00110435_51	137.7
1B	BobWhite_c2844_569	138.8
1B	Jagger_c7553_185	139.9
1B	tplb0043a07_1411	139.9
1B	wsnp_RFL_Contig3738_3992954	139.9
1B	wsnp_Ex_rep_c67098_65573819	139.9
1B	tplb0034e16_925	139.9
1B	tplb0034e16_1165	139.9
1B	RAC875_rep_c70332_961	139.9
1B	Kukri_c5357_323	139.9
1B	Excalibur_rep_c70674_83	139.9
1B	Excalibur_rep_c68706_1084	139.9
1B	Excalibur_c10111_85	139.9
1B	Excalibur_c10111_127	139.9
1B	BS00022539_51	139.9
1B	BobWhite_c2027_350	142.2
1B	wsnp_Ku_rep_c107952_93214466	142.2
1B	Tdurum_contig32775_78	142.2
1B	RAC875_c818_1185	142.2
1B	RAC875_c27273_334	142.2
1B	Kukri_c39223_831	142.2
1B	IAAV7428	142.2
1B	IAAV5863	142.2
1B	BobWhite_c2027_215	142.2
1B	Ex_c25733_348	143.3
1B	wsnp_Ra_rep_c108284_91604017	144.4
1B	IACX6230	144.4
1B	wsnp_Ku_c51703_56915288	144.4
1B	wsnp_Ku_c18881_28259811	144.4
1B	wsnp_Ex_c48677_53513032	144.4
1B	TA004668-0687	144.4
1B	Excalibur_c25597_508	144.4
1B	BS00084895_51	144.4
1B	BS00021876_51	144.4
1B	BS00010392_51	144.4
1B	Kukri_c52420_112	146.7
1B	Excalibur_c39814_155	146.7
1B	Tdurum_contig28675_275	153.5
1B	Tdurum_contig28675_228	153.5
1B	Tdurum_contig8580_586	154.6
1B	Tdurum_contig8580_1285	154.6
1B	Tdurum_contig8580_1119	154.6
1B	Tdurum_contig61829_706	155.7
1B	Excalibur_c50785_525	155.7
1B	BS00035267_51	155.7
1B	BS00000226_51	155.7
1B	cfa2147	162.4
1B	CAP8_c5043_190	162.4
1B	GENE-0163_949	163.6
1B	GENE-0129_214	163.6
1B	Tdurum_contig13136_117	163.6
1B	RFL_Contig4352_926	163.6
1B	BS00071893_51	163.6
1B	Tdurum_contig9706_121	163.6
1B	Tdurum_contig47566_256	163.6
1B	Tdurum_contig28008_54	163.6
1B	Tdurum_contig28008_292	163.6
1B	Tdurum_contig13136_762	163.6
1B	Tdurum_contig13136_546	163.6
1B	Tdurum_contig13136_537	163.6
1B	Tdurum_contig13136_1527	163.6
1B	Tdurum_contig13136_1383	163.6
1B	Tdurum_contig13136_1089	163.6
1B	Tdurum_contig13136_1017	163.6
1B	RAC875_rep_c111494_195	163.6
1B	RAC875_c36980_248	163.6
1B	Excalibur_c98553_61	163.6
1B	CAP11_c2892_176	163.6
1B	BS00079088_51	163.6
1B	BobWhite_c50_411	163.6
1B	BobWhite_c44460_821	163.6
1B	BobWhite_c39901_338	163.6
1B	Tdurum_contig19203_152	165.8
1B	RAC875_c23586_493	165.8
1B	GENE-0208_695	165.8
1B	GENE-0208_688	165.8
1B	Tdurum_contig68980_524	166.9
1B	Tdurum_contig68980_448	166.9
1B	Tdurum_contig68980_317	166.9
1B	TA003411-0583	166.9
1B	Excalibur_c22205_573	166.9
1B	cfa2219b	168.1
1B	wmc44	176.3
1B	Tdurum_contig29059_185	180.9
1B	RFL_Contig3683_668	183.1
1B	RFL_Contig3683_284	183.1
1B	RAC875_c55934_165	183.1
1B	RAC875_c11491_739	183.1
1B	Kukri_c30490_328	183.1
1B	GENE-0568_419	183.1
1B	GENE-0115_375	183.1
1B	Excalibur_c88292_114	183.1
1B	BS00028747_51	184.2
1B	wsnp_CAP11_rep_c4138_1957470	187.6
1B	wsnp_CAP11_rep_c4138_1957291	187.6
1B	CAP8_c3752_330	187.6
1B	BobWhite_c8293_236	187.6
1B	Kukri_c1259_864	192
1B	Ku_c26_547	192
1B	IAAV6011	192
1B	CAP7_c1788_66	192
1B	Tdurum_contig94450_255	192
1B	Tdurum_contig93330_263	192
1B	Tdurum_contig62905_530	192
1B	RAC875_c3001_1236	192
1B	BS00107837_51	192
1B	Tdurum_contig8669_296	192
1B	Tdurum_contig8669_131	192
1B	Tdurum_contig62905_165	192
1B	Tdurum_contig42558_134	192
1B	Tdurum_contig10354_270	192
1B	TA002645-0060	192
1B	RAC875_rep_c118984_119	192
1B	Kukri_c44604_203	192
1B	Kukri_c376_3063	192
1B	IACX17310	192
1B	GENE-0514_210	192
1B	BS00084990_51	192
1B	Kukri_c33652_1187	192
1B	BS00073763_51	192
1B	BS00065694_51	192
1B	BS00021877_51	192
1B	BobWhite_c16824_151	192
1B	wsnp_Ex_c48407_53323801	192
1B	Tdurum_contig93330_656	192
1B	RAC875_c3001_808	192
1B	CAP7_c1788_146	192
1B	BS00083500_51	192
1B	Tdurum_contig52086_524	196.4
1B	Tdurum_contig52086_264	196.4
1B	Tdurum_contig52086_129	196.4
1B	Tdurum_contig41999_3220	196.4
1B	CAP11_c7969_315	196.4
1B	wsnp_Ex_c1058_2020681	196.4
1B	Tdurum_contig52086_342	196.4
1B	Tdurum_contig41999_2908	196.4
1B	Ex_c1058_1537	196.4
1B	BS00024107_51	196.4
1B	tplb0049h18_765	196.4
1B	Excalibur_c55186_351	197.5
1B	barc80	197.5
1B	wsnp_Ku_c11807_19204597	197.5
1B	RAC875_rep_c111730_97	197.5
1B	Excalibur_c55186_277	197.5
1B	BS00082577_51	197.5
1B	BS00001128_51	197.5
1B	wsnp_Ex_c750_1474351	197.5
1B	Tdurum_contig97527_318	197.5
1B	Excalibur_c55186_73	197.5
1B	wsnp_Ku_c26281_36243489	197.5
1B	wsnp_Ku_c13952_22097856	197.5
1B	Kukri_rep_c111174_132	197.5
1B	Kukri_rep_c110309_129	197.5
1B	Kukri_c94613_637	197.5
1B	IAAV6133	197.5
1B	Excalibur_rep_c102616_317	197.5
1B	D_contig33678_126	197.5
1B	BS00063551_51	197.5
1B	IACX7870	199.9
2A	BS00049582_51	0
2A	Excalibur_c1895_826	4.8
2A	wmc382a	7.9
2A	wmc667	10.6
2A	wmc407	10.6
2A	Kukri_rep_c68068_95	18
2A	BS00059475_51	18
2A	Kukri_c3701_330	18
2A	wsnp_Ku_c23598_33524490	18
2A	wsnp_Ex_c19516_28483751	18
2A	wsnp_Ex_c19516_28481857	18
2A	Tdurum_contig56157_1205	18
2A	TA012412-0412	18
2A	RFL_Contig174_406	18
2A	Excalibur_c386_894	18
2A	BS00105593_51	18
2A	BS00067382_51	18
2A	Tdurum_contig68672_95	18
2A	RAC875_rep_c69411_672	18
2A	Kukri_c18379_109	18
2A	Excalibur_c59428_270	18
2A	Excalibur_c59428_237	18
2A	barc124b	18
2A	Kukri_c22152_1059	18
2A	Kukri_c12825_627	18
2A	wsnp_Ex_c11950_19164041	18
2A	Tdurum_contig30824_197	18
2A	BobWhite_c22714_132	18
2A	BobWhite_c13373_250	18
2A	Excalibur_c3439_534	18
2A	Excalibur_c25867_646	19.1
2A	Kukri_c3249_263	19.1
2A	cfd36	27.8
2A	wmc25b	38.1
2A	Excalibur_c45012_121	41.7
2A	Kukri_c51992_290	41.7
2A	BS00093990_51	45.7
2A	wmc636	46.9
2A	Tdurum_contig42510_1113	51.9
2A	Tdurum_contig54657_726	54.2
2A	Tdurum_contig54657_696	54.2
2A	BobWhite_c2022_245	54.2
2A	Kukri_c84087_154	55.3
2A	Kukri_c27040_309	55.3
2A	BS00079036_51	56.5
2A	BS00073382_51	56.5
2A	BS00066756_51	56.5
2A	BS00022982_51	56.5
2A	wsnp_Ex_c22202_31392780	56.5
2A	wsnp_Ex_c15740_24096817	56.5
2A	RAC875_rep_c78744_228	56.5
2A	RAC875_rep_c78744_162	56.5
2A	RAC875_c31045_882	56.5
2A	Kukri_rep_c104307_905	56.5
2A	IACX8060	56.5
2A	GENE-0749_215	56.5
2A	Excalibur_rep_c67994_169	56.5
2A	Excalibur_c92241_336	56.5
2A	Excalibur_c15740_1106	56.5
2A	BS00070797_51	56.5
2A	BobWhite_c48481_81	56.5
2A	RAC875_rep_c78518_198	56.5
2A	Excalibur_c1006_817	56.5
2A	wmc177	60.2
2A	wsnp_Ex_rep_c103167_88181968	60.2
2A	Ku_c23118_149	60.2
2A	Excalibur_c18630_268	60.2
2A	Tdurum_contig11803_935	66
2A	Tdurum_contig11803_850	66
2A	Tdurum_contig11803_515	66
2A	Tdurum_contig11803_475	66
2A	Tdurum_contig11803_306	66
2A	BobWhite_c26374_339	66
2A	RAC875_c10054_491	67.1
2A	Kukri_c307_2053	67.1
2A	Kukri_c24262_918	67.1
2A	wmc602	68.3
2A	Ku_c8180_291	70.6
2A	Kukri_c8180_193	70.6
2A	Tdurum_contig55610_784	75.1
2A	Tdurum_contig55610_742	75.1
2A	Kukri_c17269_1349	75.1
2A	BS00075524_51	75.1
2A	BS00049937_51	76.3
2A	Tdurum_contig42283_347	76.3
2A	Tdurum_contig736_373	76.3
2A	Tdurum_contig46797_585	76.3
2A	RAC875_c10616_199	78.8
2A	Tdurum_contig62138_385	78.8
2A	Tdurum_contig62138_556	78.8
2A	wsnp_Ku_c1292_2572110	78.8
2A	Tdurum_contig62138_414	78.8
2A	Tdurum_contig62138_290	78.8
2A	Ra_c10616_265	78.8
2A	Kukri_c56203_965	78.8
2A	Kukri_c2565_290	78.8
2A	Excalibur_c61806_213	78.8
2A	Excalibur_c25235_1178	78.8
2A	BS00044274_51	78.8
2A	BobWhite_c18852_91	78.8
2A	wsnp_Ku_c1292_2572053	78.8
2A	TA004293-0913	78.8
2A	RAC875_c10357_732	78.8
2A	IAAV7468	78.8
2A	wmc453	90.1
2A	IAAV3173	93.1
2A	BS00110218_51	93.1
2A	BobWhite_c9564_587	93.1
2A	BS00066978_51	93.1
2A	RAC875_c13116_116	93.1
2A	RAC875_c17991_874	93.1
2A	Tdurum_contig48302_539	93.1
2A	Tdurum_contig97684_237	93.1
2A	BS00055933_51	93.1
2A	BS00083146_51	93.1
2A	BS00110524_51	93.1
2A	Excalibur_rep_c103108_709	93.1
2A	RAC875_c12221_367	93.1
2A	wsnp_RFL_Contig3085_3007861	93.1
2A	Excalibur_rep_c111743_194	93.1
2A	Kukri_c47534_1509	93.1
2A	Kukri_rep_c73477_888	93.1
2A	RAC875_c13116_541	93.1
2A	RAC875_c13116_943	93.1
2A	RAC875_c20700_853	93.1
2A	RAC875_c27556_226	93.1
2A	Tdurum_contig44400_1610	93.1
2A	Tdurum_contig48302_532	93.1
2A	Tdurum_contig5311_112	93.1
2A	Tdurum_contig5311_67	93.1
2A	Tdurum_contig82812_213	93.1
2A	Tdurum_contig93115_517	93.1
2A	Tdurum_contig9731_121	93.1
2A	Tdurum_contig9731_62	93.1
2A	wsnp_Ex_c2887_5330426	93.1
2A	BS00039209_51	93.1
2A	BS00095056_51	93.1
2A	Excalibur_c15733_252	93.1
2A	Excalibur_c3108_5476	93.1
2A	Ra_c37244_428	93.1
2A	RAC875_c34757_180	93.1
2A	TA005222-0574	93.1
2A	Tdurum_contig44400_1556	93.1
2A	wsnp_Ex_c15822_24204224	93.1
2A	wsnp_Ex_c22645_31845564	93.1
2A	Tdurum_contig47258_1039	93.1
2A	Tdurum_contig560_239	93.1
2A	Tdurum_contig560_297	93.1
2A	wsnp_Ex_c2887_5330787	93.1
2A	wsnp_JD_c18695_17091254	93.1
2A	Excalibur_c11947_746	93.1
2A	wmc522	93.1
2A	IAAV733	94.4
2A	RAC875_rep_c70093_1079	94.4
2A	wsnp_BE497494A_Td_2_2	94.4
2A	wsnp_CAP11_rep_c8768_3788007	94.4
2A	wsnp_CAP12_c901_472535	94.4
2A	wsnp_Ex_c15325_23565794	94.4
2A	wsnp_JD_c12088_12411845	94.4
2A	Tdurum_contig9070_142	94.4
2A	wsnp_BE497494A_Td_2_1	94.4
2A	Kukri_c40035_258	95.6
2A	Kukri_rep_c90581_382	96.7
2A	RAC875_c24517_558	96.7
2A	Kukri_c24852_466	96.7
2A	Excalibur_c12169_904	100.1
2A	Excalibur_c44080_386	100.1
2A	BobWhite_c14476_80	101.2
2A	Ex_c721_2127	101.2
2A	Ex_c721_2374	101.2
2A	Kukri_c5375_435	101.2
2A	Ra_c2655_504	101.2
2A	wsnp_Ex_c20370_29434410	101.2
2A	wsnp_Ex_c41913_48628389	101.2
2A	wsnp_Ex_c4847_8646583	101.2
2A	GENE-0845_190	102.4
2A	RAC875_rep_c119471_174	102.4
2A	Tdurum_contig62073_376	102.4
2A	gwm4b	102.4
2A	GENE-2904_757	102.4
2A	gwm339	103.7
2A	wsnp_BG607088A_Ta_1_1	105
2A	Tdurum_contig27887_55	105
2A	BS00089457_51	105
2A	GENE-1028_694	106.3
2A	gwm249	106.3
2A	wsnp_Ex_rep_c68270_67062522	107.6
2A	BobWhite_c15262_95	107.6
2A	BobWhite_c28231_457	107.6
2A	CAP7_c3491_203	107.6
2A	Excalibur_c10580_154	107.6
2A	Excalibur_c64727_82	107.6
2A	RAC875_c37015_73	107.6
2A	BobWhite_c36539_117	107.6
2A	BobWhite_c38716_323	107.6
2A	BobWhite_rep_c50548_180	107.6
2A	BobWhite_rep_c64242_111	107.6
2A	CAP12_c2215_260	107.6
2A	Ex_c24398_831	107.6
2A	Ex_c67187_805	107.6
2A	Excalibur_c27023_134	107.6
2A	Excalibur_rep_c102039_1008	107.6
2A	Excalibur_rep_c66700_743	107.6
2A	IAAV2090	107.6
2A	Kukri_c4810_211	107.6
2A	Ra_c1257_2228	107.6
2A	Ra_c20621_564	107.6
2A	Ra_c24215_770	107.6
2A	RAC875_c48167_574	107.6
2A	RAC875_c51385_376	107.6
2A	RAC875_rep_c108057_510	107.6
2A	Tdurum_contig44687_464	107.6
2A	wsnp_CAP12_rep_c4379_1995966	107.6
2A	wsnp_Ex_c2030_3807284	107.6
2A	wsnp_JD_c37979_27684951	107.6
2A	BobWhite_c14425_216	107.6
2A	Excalibur_c56144_207	107.6
2A	Kukri_c20280_325	107.6
2A	Excalibur_c47262_1368	107.6
2A	Excalibur_c4831_1182	107.6
2A	Excalibur_rep_c67903_445	107.6
2A	GENE-0922_327	107.6
2A	GENE-1057_41	107.6
2A	IAAV444	107.6
2A	IAAV5270	107.6
2A	IAAV5656	107.6
2A	IAAV6321	107.6
2A	IACX1022	107.6
2A	Ku_c14091_814	107.6
2A	Kukri_c2949_1657	107.6
2A	Kukri_c49600_1890	107.6
2A	Kukri_rep_c76728_280	107.6
2A	Ra_c1512_410	107.6
2A	Ra_c15346_447	107.6
2A	Ra_c22880_760	107.6
2A	Ra_c26140_158	107.6
2A	Ra_c32576_1027	107.6
2A	Ra_c8300_516	107.6
2A	RAC875_c19144_117	107.6
2A	RAC875_c19328_198	107.6
2A	RAC875_c19824_493	107.6
2A	RAC875_c26362_83	107.6
2A	RAC875_c29377_521	107.6
2A	RAC875_c3102_959	107.6
2A	RAC875_c48322_112	107.6
2A	RAC875_rep_c101689_504	107.6
2A	RFL_Contig3298_599	107.6
2A	TA001220-1276	107.6
2A	Tdurum_contig10079_675	107.6
2A	Tdurum_contig15610_321	107.6
2A	Tdurum_contig27844_127	107.6
2A	Tdurum_contig41899_1035	107.6
2A	Tdurum_contig42041_4577	107.6
2A	Tdurum_contig42524_87	107.6
2A	Tdurum_contig44383_273	107.6
2A	Tdurum_contig5115_262	107.6
2A	Tdurum_contig75565_1593	107.6
2A	tplb0034a02_612	107.6
2A	wsnp_Ex_c11728_18862315	107.6
2A	wsnp_Ex_c12068_19316125	107.6
2A	wsnp_Ex_c14717_22800771	107.6
2A	wsnp_Ex_c17220_25871264	107.6
2A	wsnp_Ex_c20032_29065889	107.6
2A	wsnp_Ex_c25057_34318425	107.6
2A	wsnp_Ex_c27023_36242252	107.6
2A	wsnp_Ex_c30787_39660951	107.6
2A	wsnp_Ex_c31900_40635609	107.6
2A	wsnp_Ex_c3869_7028759	107.6
2A	wsnp_Ex_c8587_14418021	107.6
2A	wsnp_Ex_rep_c66709_65042923	107.6
2A	wsnp_Ex_rep_c66800_65171198	107.6
2A	wsnp_Ex_rep_c66800_65171259	107.6
2A	wsnp_Ex_rep_c66809_65185215	107.6
2A	wsnp_Ex_rep_c68599_67447880	107.6
2A	wsnp_Ex_rep_c68599_67447926	107.6
2A	wsnp_JD_c2099_2896804	107.6
2A	wsnp_Ku_c16371_25240695	107.6
2A	wsnp_Ku_rep_c69876_69364477	107.6
2A	wsnp_Ra_c10908_17831007	107.6
2A	wsnp_Ra_c30244_39523512	107.6
2A	wsnp_Ra_rep_c111721_93875204	107.6
2A	BobWhite_c2099_337	107.6
2A	CAP7_c239_267	107.6
2A	CAP8_c1480_140	107.6
2A	Excalibur_c18267_118	107.6
2A	GENE-1350_36	107.6
2A	IAAV99	107.6
2A	Ra_c71628_188	107.6
2A	Ra_c7199_1504	107.6
2A	RAC875_c11272_443	107.6
2A	RAC875_c3814_437	107.6
2A	RAC875_rep_c112289_738	107.6
2A	RAC875_rep_c72668_695	107.6
2A	RAC875_rep_c74447_79	107.6
2A	Tdurum_contig11876_1375	107.6
2A	Tdurum_contig75776_2822	107.6
2A	Tdurum_contig93110_358	107.6
2A	Tdurum_contig94996_512	107.6
2A	wsnp_BE517627A_Ta_2_1	107.6
2A	wsnp_Ex_c11728_18862431	107.6
2A	wsnp_Ex_rep_c66270_64420396	107.6
2A	wsnp_Ku_c26981_36941556	107.6
2A	wsnp_Ku_c8765_14824678	107.6
2A	wsnp_Ku_rep_c110147_94431847	107.6
2A	IAAV9024	107.6
2A	RAC875_c8300_136	107.6
2A	Tdurum_contig28672_65	107.6
2A	wmc601	107.6
2A	Tdurum_contig46443_1505	107.6
2A	Tdurum_contig6356_150	107.6
2A	Tdurum_contig12179_75	107.6
2A	Ex_c4639_2851	107.6
2A	Tdurum_contig41899_1144	107.6
2A	cfa2263	107.6
2A	gdm101a	107.6
2A	gwm372	107.6
2A	gwm630	107.6
2A	RAC875_c19824_865	107.6
2A	gwm558	107.6
2A	BS00032606_51	108.9
2A	BS00032746_51	108.9
2A	CAP11_c1716_97	108.9
2A	TA002514-0825	108.9
2A	Kukri_c34097_494	108.9
2A	Tdurum_contig27794_724	108.9
2A	BS00061867_51	108.9
2A	RAC875_rep_c72609_652	108.9
[truncated: 10,448 more rows]
